# Supplementary material for: Broadening the Veterinary Consultation: Dog Owners Want to Talk about More than Physical Health
Source: Animals (Basel). 2023 Jan 24;13(3):392. doi: 10.3390/ani13030392 (PMC9913647; doi:10.3390/ani13030392)
Supplement: Supplementary file 1 [file animals-13-00392-s001.zip]

Archive with 1 entries (1 files):
- animals-2054554-supplementary.pdf
